# Supplementary material for: The relationship between thyroid function and cerebral blood flow in mild cognitive impairment and Alzheimer’s disease
Source: PLoS One. 2019 Apr 3;14(4):e0214676. doi: 10.1371/journal.pone.0214676 (PMC6447192; doi:10.1371/journal.pone.0214676)
Supplement: S1 Table — (XLSX) [file pone.0214676.s001.xlsx]

## Sheet: 2019年3月27日 data再提出用絞り込み
Case	age(y)	sex	HDS_R	MMSE	diagnosis	MCI-subtype	WBC	RBC	Hb	Ht	PLT	TP	Alb	T_bil	BUN	Cr	AST	ALT	Glu	Na	K	Cl	Ca	VitB1	VitB12	Folic Acid	TC	TG	LDLC	HDLC	HbA1C	BNP	FT3	FT4	TSH	Left Parietal	Right Parietal	Left Temporal	Right Temporal	Left Pericallosal	Right Pericallosal	Left Thalamus	Right Thalamus	Left Hippocampus	Right Hippocampus
1	80	女	11	12	probable AD with evidence of AD path inter Aβ-		4500	372	11.3	35.4	15.3	7.1	3.9	0.7	28.9	1.39	16	9	267	138.7	4	100.1	10.4	36.5	544	6.5		89	110	75	7.6	117.3	2.04	1.02	1.49	25.1	24.9	29.6	29.35	32.09	29.41	35	30.52	25.14	22.83
2	79	女	12	13	probable AD with evidence of AD path inter Aβ-		9000	370	11.6	36.7	33.4	6.6	3.7	0.4	18.1	0.81	12	9	147	143.4	4.1	106.9	8.6	37	293	7.1	190	113	114	67	7.5	11.1	2	1.08	2.43	25.52	26.15	27.32	27.19	31.87	32.87	30	35.06	25.88	27.22
3	81	男	14	20	probable AD with evidence of AD path		3900	552	15.9	49.9	17.6	6.8	3.9	0.9	18	0.82	26	19	149	137	4.6	103	8.9	43.8	304	5.3	167	68	115	41	6.7	233.9	2.46	1.06	2.13	26.18	29.01	28.58	32.29	31.11	29.13	39.87	31.12	27.06	29.19
4	97	男	13	19	probable AD with evidence of AD path inter Aβ-		4600	311	9.7	29.5	18.2	6.7	3.4	0.6	12.3	1.25	28	61	112	140	4.3	105	9.5	24.4	1011	7.1	174	91	107	39	6.2	62.3	2.03	0.97	3.34	26.28	24.01	27.78	24.43	28.35	28.65	28.41	35.97	22.45	26.92
5	88	女	7	14	probable AD with evidence of AD path inter Aβ-		3900	353	11.3	34.9	17.3	7	3.7	0.5	28.4	0.68	27	21	94	143.5	4.7	108.3	8.8	33.4	386	6.9	153	71	80	56	5	61.1	1.74	0.84	1.93	26.35	26.02	29.25	27.7	32.28	30.01	36.31	31.77	24.55	24.43
6	87	男	25	24	MCI due to AD-intermediate likelihood	amnestic-single	4600	407	14.4	41.1	9	6.5	4.1	0.9	19.9	1.4	29	19	103	138.2	4.5	102.8	8.8	321.2	491	1.7	151	110	54	71	5.8	300.5	2.28	0.92	3.18	26.76	26.98	27.41	29.03	37.11	36.79	44.38	47.39	26.13	27.65
7	74	男	18	21	Dementia-unlikely due to AD		6800	370	11.3	33.7	37.5	7.2	3.9	0.5	33.9	7.74	12	7	181	138.3	3.8	101.6	8.9	32.8	468	5	193	161	118	41	7.1	86.1	1.83	1.04	1.76	27.21	26.44	29.51	29.26	31.67	30.66	37.28	34.27	28.91	26.34
8	74	男		18	MCI due to AD-intermediate likelihood	amnestic-multiple	4700	388	12.5	37.8	30.5	6.2	3.7	0.7	21.7	0.82	39	20	100	144.9	4.3	107.1	8.8	44.2	384	7.9	189	82	89	86	5.6	56.2	2.5	0.9	0.63	27.35	26.89	27.85	25.44	31.92	31.97	42.81	42.14	26.01	25.56
9	84	女		29	MCI due to AD-intermediate likelihood	non-amnestic-single	3200	428	12.4	38.7	23.2	6.7	4.4	0.7	18.6	0.74	28	11	106	140.1	4.6	103.4	9.2	44.6	298	6.6	163	180	64	55		347.4	2.32	1.02	1.22	27.56	29.07	27.21	28.96	30.25	29.84	35.03	35.59	29.61	24.01
10	87	男	11	21	Others		4900	348	12.2	35.5	25.7	6.8	3.8	0.8	19.9	0.71	31	31	105	138.5	4.4	103.7	9		478	14.3	203	30	75	101	5.3	35.8	2.07	0.74	1	27.58	26.63	30.25	28.53	34.3	33.36	33.72	34.42	28.16	33.06
11	87	男	17	20	probable AD based on clinical criteria		7700	393	12.6	38.1	24.1	7	4.5	0.7	18.4	0.69	23	22	119	142.5	4.3	107	9.1	42.1	105	14.5	164	72	93	58	5.4	8.2	2.46	0.84	1.39	27.65	27.76	30.53	30.73	29.35	31.34	37.18	42.09	28.34	27.93
12	52	女	14	19	probable AD with evidence of AD path inter Aβ-		6600	409	13.2	38.8	20.7	7.2	4.3	0.8	15.3	0.6	18	11	107	140	4.2	107.1	9.1	47.5	426	4.2	178	41	85	76	5.1	24	2.2	1.04	0.94	27.89	24.26	38.07	36.5	40.42	37.47	51.63	45.49	39.22	38.41
13	75	女	26	25	MCI due to AD-intermediate likelihood	amnestic-single	5800	462	15	43.4	28.7	7.7	4.4	1	9.3	0.52	24	23	84	142.2	4.1	105.3	9.1	66.2	550	12.9	186	62	99	79	5.6		2.47	0.82	3.27	28.48	28.43	33.84	34.61	45	44.19	33.84	36.79	33.24	29.54
14	85	男			probable AD with evidence of AD path inter Aβ-		4700	423	13.8	42.3	23.4	6.5	4	1	15.1	0.95	32	18	188	141.9	3.4	105.9	8.6	39.9	294	8	160	144	85	52	6.1	24.7	2.26	0.88	1.83	29.43	32.65	30.12	31.99	34.36	34.22	39.3	39.19	26.57	27.61
15	80	男	13	15	probable AD with evidence of AD path inter Aβ-		6200	525	16.4	49.3	18.5	6.9	4.4	0.8	19.9	1.15	41	53	101	137.6	4.8	102.4	8.9	142.5	1094	7		153	131	51	6.4	40.7	2.27	0.98	1.73	29.71	30.37	28.03	29.39	37.59	37.81	37.12	38.67	34.39	31.63
16	77	男	14	16	probable AD with evidence of AD path inter Aβ-		7600	389	11.6	36.4	21	5.9	3.6	0.7	35.7	2.28	30	19	289	139.1	4.3	104.5	9.2	34.8	498	11.9	202	100	11	57	7.2	546.9	1.97	0.95	0.88	29.87	27.42	31.88	27.33	32.69	35.08	36.17	36.22	27.71	24.61
17	77	男	19	21	probable AD with evidence of AD path inter Aβ-		7000	484	15.3	44.5	18.8	8.9	4.7	0.8	21.2	0.89	34	25	108	142.2	4	107.6	9.5	37.7	971	6.4	203	598	89	33	5.7	34.6	2.56	0.98	1.62	30.02	29.48	31.46	30.66	35.43	36.59	37.69	36.93	29.46	26.74
18	87	男	28	29	MCI-core clinical criteria uninfomative	amnestic-single	6200	497	15.6	46.1	19.1	7	3.8	1.2	16.1	0.69	22	14	127	140.2	3.4	103.6	9.4	53.4	406	5.1	179	70	95	65	5.7	49.3	2.68	0.97	0.71	30.03	29.81	29.27	29.46	36.78	37.35	39.47	38.31	30.97	30.33
19	86	女	13	16	probable AD with evidence of AD path inter Aβ-		5100	356	10.5	33.7	22.3	6.6	3.8	0.6	26.2	0.67	20	10	101	144.6	4.4	106.8	9.2	43.6	420	3	156	61	88	53	6	22.5	1.82	1.03	0.66	30.07	32.71	29.63	32.88	35.61	37.47	42.78	46.7	28.77	31.52
20	71	女			Others		5800	428	12.5	39	17.2	6.4	4.4	0.7	22.1	0.7	14	14	162	140.4	4.3	105.9	8.9	50.1	739	12.7	182	85	68	90	6.5	24.9	2.3	1.17	0.56	30.27	30.91	32.53	32.23	37.51	35.12	50.54	44.36	31.11	27.96
21	93	男	24	29	Others		5900	433	13.7	41.1	12.9	7	3.9	0.6	12.4	0.56	21	14	104	139.3	4.5	100.9	9.5	42.2	501	4.9	177	76	79	74	5.7	24.6	1.96	0.95	2.11	30.36	32.82	31.41	32.34	33.05	35.42	36.27	35.72	30.12	29.99
22	78	女		27	MCI due to AD-intermediate likelihood	amnestic-multiple	5800	490	13.8	41.4	22.6	7.4	4.7	0.6	16.7	0.63	23	26	144	137.5	4	104.3	9.6	35.1	709	13.7	216	252	115	69	6.7	52.8	2.2	1.05	1.89	30.43	31.76	30.21	29.9	39.22	38.26	32.69	29.14	31.11	30.48
23	78	男	11	19	probable AD with evidence of AD path inter Aβ-		4600	400	12.8	39.4	28.4	6.9	4.5	0.5	20.6	0.71	14	12	192	141.7	4.1	105.5	9	84.6	309	5.6	164	116	91	61	5.9	45.5	2.53	1.02	1.55	30.72	33.39	25.41	29.2	37.5	39.53	40.32	41.83	26.19	25.88
24	88	女	19	20	Others		4500	453	11.2	35.8	21.7	7.2	4.4	0.7	22.9	0.64	19	9	130	142.7	3.7	105.8	9.7	29.5	417	8.6	250	234	152	58	5.8	36.8	2.93	0.95	1.45	30.78	30.81	29.71	30.11	33.43	34.61	36.98	38.14	27.08	29.65
25	81	女	19	15	Others		8900	401	11.5	34.1	41	6.7	3.9	0.4	17.6	1.16	15	8	92	141.8	4.3	109.9	9	28.3	221	6.1	245	204	151	50	5	24.7	2.21	1.17	0.53	30.84	32.11	30.15	32.33	36.42	36.4	39.36	37.05	24.82	24.97
26	74	男					5800	455	15.5	46.4	21	8	4.4	0.4	16.7	1.04	16	15	139	141.4	4.9	106.2	9.7	26.8	502	8.6	265	578	122	37	6.3	5.8	2.52	0.9	1.78	30.96	31.05	30.92	32.96	40.43	39.56	46.87	50.89	32.3	32.32
27	84	男	20	25	MCI due to AD-intermediate likelihood	amnestic-multiple	6400	464	12.3	39.2	16.6	7.1	4.4	0.4	21.8	0.83	17	17	130	144	4.2	105	9.3	39.6	423	8.1	134	185	82	34	6.4	94.7	2.67	0.91	2.74	31.03	31.14	33.06	31.35	33.9	35.07	35.45	44.23	33.26	27.34
28	91	女	23	22	probable AD with evidence of AD path inter Aβ-		7400	452	13.7	41.3	17.9	7.4	4.2	0.4	10.3	0.52	17	7	124	140.1	4	106.5	9.4	30.9	292	11	272	176	171	67	6.2	189.4	1.99	0.89	2.78	31.37	29.07	33.73	29.84	37.6	35.09	41.29	39.43	28.78	23.95
29	84	男	23	26	MCI-core clinical criteria inter Aβ-	amnestic-multiple	6800	384	11.6	35.2	25.8	7.7	4.9	0.4	19	1.07	17	11	108	140.6	4.7	104.7	10.1	43.9	557	5.4	146	60	76	56	6	23.3	2.79	1.02	0.42	31.4	30.27	30.51	31.29	37.41	37.41	40.88	41.22	27.25	26.63
30	86	男	21	23	Dementia-unlikely due to AD		4500	335	10.1	30.9	15.8	6.6	4.2	0.6	20.1	0.75	15	10	83	145.7	3.8	110.3	9	44.4	195	13.8	92	66	43	39	4.4	55.1	2.23	0.9	2.62	31.53	30.96	32.14	31.39	37.96	36.5	46.46	39.92	31.31	28.78
31	76	男	28	29	MCI-core clinical criteria uninfomative	amnestic-single	6100	419	13.1	40.4	16	7.7	4.5	1.4	19.4	1.23	18	11	103	141.8	4.2	105.3	9.1	53.7	436	6.3		124	144	53	5.8	31.8	2.64	1.02	2.32	31.54	31.78	32.92	33.02	39.49	38.55	38.49	45.34	35.99	34.1
32	84	女	16	21	probable AD with evidence of AD path inter Aβ-		9700	303	10.2	31.4	23.6	7.9	4.4	0.5	30.2	0.61	23	9	99	141.8	4.5	106.7	9.1	38.3	1128	8.8	172	105	89	58	6.1	85.5	2.52	1.17	1.02	31.93	27.72	36.47	32.92	31.72	33.31	40.07	45.25	32.67	28.53
33	71	女	27	28	MCI-core clinical criteria uninfomative	non-amnestic-multiple	4900	356	11.2	33.8	20.6	7.1	4.2	0.9	19.8	0.55	19	13	92	142.6	4.2	104.2	8.7	49.8	296	4.4	202	120	111	65	5.8	63.3	2.64	1.08	0.76	31.95	33.13	35.76	35.25	38.04	38.47	43.42	47.07	33.62	33.22
34	88	女	12	15	Others		7200	393	12.9	36.6	20.6	7.1	4.2	0.8	20.4	0.63	21	13	136	133.5	4.5	95.9	8.8	42.7	2560	6.4	175	61	85	73	5.7	109	2.43	1.03	1.99	32.08	32.25	31.85	34.58	38.96	39.82	40.17	45.54	29.35	29.51
35	68	男	23	23	probable AD with evidence of AD path		5200	412	13.7	39.4	22	7.3	4.3	1.2	14.9	0.67	25	19	136	142.7	4	106.2	9.3	46.9	612	6.5	207	86	114	75	5.5	161.4	2.48	0.91	2.67	32.3	30.62	32.1	29.58	36.46	37.1	40.17	45.48	27.28	29.59
36	76	女	28	29	Normal		4400	424	13.2	39.6	22.5	7.5	4.2	0.5	20.7	0.66	22	16	97	140.7	4.5	105.5	9.5	46.5	657	6.5	225	85	148	56	5.7	18.3	2.92	0.77	4.98	32.3	32.35	31.91	31.87	38.36	38.18	40.71	44.39	31.47	32.49
37	87	女	17	19	MCI due to AD-intermediate likelihood	amnestic-multiple	4900	459	12.9	39.4	20	6.9	4	0.6	23.4	0.71	17	10	144	142.1	3.8	104.6		43.4	219	5.7		95	104	60	6.1		2.68	1.1	0.9	32.37	32.4	31.39	31.38	34.97	31.14	33.15	33.77	28.68	28.72
38	74	男	11	16	Others		4600	335	10.3	31.8	19.4	6.7	3.7	0.5	21.7	0.83	27	8	77	140.1	4.1	104.4	8.5	29	590	4.1	162	115	90	50	5.6	84.9	1.1	0.43	49.93	32.43	34.44	34.37	35.68	39.77	39.94	40.48	47.62	32.51	31.86
39	52	男	27	27	Others		7700	423	14	40.2	36.3	7.3	4.8	0.4	15.2	0.93	24	14	85	141.8	4.4	103.3	9.7	43.2	321	6.1	187	291	110	56	5.4	8	3.23	1.08	0.75	32.61	31.67	35.62	34.62	41.66	42.11	49.94	53.17	35.87	35.09
40	76	女	10	15	probable AD with evidence of AD path inter Aβ-		4600	376	10.4	34	22.4	6.5	4.3	0.7	14.9	0.51	21	17	121	143.9	3.9	108	8.9	34.1	484	18.3	212	90	117	74	6.6	6.2	2.94	0.71	0.78	32.63	33.82	31.98	33.41	38.8	40.13	39.85	37.84	28.77	29.79
41	74	男	30	30	Normal		4300	459	15	46	20.6	7.7	4.3	0.6	16.7	0.84	32	23	116	140.6	4.1	103.4	9.5								5.5	10.2	2.6	0.92	1.36	32.65	32.17	35.66	34.77	36.91	36.88	46.11	49.39	38.78	34.77
42	73	女	29	29	Normal		4400	398	12.3	37.9	22.4	7.2	4.4	0.7	19.4	0.72	21	15	118	141.3	4.3	105	9.4	42.5	601	9.3	234	129	104	103	5.8	11.2	2.42	0.9	1.62	32.74	33.91	31.52	33.49	40.31	40.18	47.59	45.53	31.07	35.4
43	87	女	6	10	probable AD with evidence of AD path inter Aβ-		5100	390	12.7	38	15.6	7.4	4.1	0.8	25.4	0.88	20	11	110	141.7	4.4	104.4	9.5	36.3	579	5.6	203	155	125	51	5.5	101.4	2.47	0.81	3	32.75	34.12	31.78	31.08	38.89	38.45	36.87	35.74	23.66	21.92
44	74	男	30	30	Normal		6200	455	14.9	44.5	27.2	6.9	4.2	0.7	19.2	0.8	22	19	104	140.8	4.3	104.9	8.8	40.4	380	5.6	223	90	134	75	5.9	48.3	2.31	0.89	1.25	32.96	32.17	37.32	37.01	38.82	39.99	45.63	53.36	34.73	32.98
45	92	男	23	24	MCI due to AD-intermediate likelihood	amnestic-multiple	4300	432	13.1	38.8	20.1	7.1	4.2	1.4	25.8	1.06	19	14	235	138.9	4.3	106.6	9.7	56.9	376	7.8	207	121	146	51	8.2	31	2	0.95	1.58	33.08	31.97	31.2	28.09	41.8	43.38	36.03	38.54	28.76	27.16
46	72	男			probable AD based on clinical criteria		7000	292	8.1	24.8	27.6	5.7	2.4	0.3	36.1	4.58	15	11	262	139.7	4.9	109.5	7.8	44.4	354	6.2	239	104	153	45	7.6	332.1	1.81	0.83	5.48	33.19	32.1	37.64	35.12	42.16	42.13	41.93	47.3	38.89	36.88
47	92	女	25	21	probable AD with evidence of AD path inter Aβ-		4200	332	10.9	33.1	18.1	6.8	3.6	0.5	15.3	0.7	19	15	137	136.2	4	99.6	9	44	1923	12.6	196	101	111	68	6	56.5	2.21	1	1.53	33.21	32.51	38.32	35.5	46.03	41.98	48.75	42.13	36.27	32.87
48	75	女	21	18	probable AD with evidence of AD path high		3900	407	12.8	38	17.4	6.9	4.1	0.6	19.7	0.63	25	15	171	140	4.3	104	9.3	38.6	1137	13.1	265	130	147	81	6.1	26.9	2.76	1.16	0.96	33.4	37.45	34.98	37.34	42.04	44.54	44.89	43.12	33.05	34.5
49	84	女	18	21	probable AD with evidence of AD path inter Aβ-		5800	402	13	38.8	18.7	7.4	4	0.8	16.3	0.8	20	10	145	141.8	5	104	8.9	51.1	695	8.1		456	159	60	5.8	54.5	2.12	1	2.24	33.53	30.49	34.47	31.63	35.78	35.33	34.01	40.48	32.55	30.87
50	75	男	19	24	MCI due to AD-intermediate likelihood		5300	422	13.3	39.6	15.5	6.6	4	0.6	16.4	0.72	20	16	133	146	3.7	109.3	8.9	43.2	462	6.8	165	58	93	55	5.4	7.5	2.57	0.91	0.31	33.55	29.07	36.03	32.12	38.31	38.82	41.45	44.22	36.55	32.84
51	77	女	25	26	Normal		5100	458	14.6	43.6	19.5	6.8	3.8	0.8	18.4	0.57	35	29	110	138.8	4.5	103.8	9.6	40.2	1066	16.8	193	54	108	70	6.7	15.2	2.7	1.34	2.26	33.68	33.27	34.49	34.18	36.81	36.87	42.88	40.98	35.17	30.62
52	84	女	13	18	probable AD with evidence of AD path inter Aβ-		2700	426	12.5	37.5	17.4	8.1	4.4	0.5	10.1	0.6	23	10	98	140.8	4.4	103.3	9.5	42.6	416	7.4	218	193	136	47	5.9	25.6	2.24	0.91	2.48	33.69	34.48	31.88	31.52	37.23	37.18	38.63	37.54	31.26	27.73
53	75	女	19	16	probable AD based on clinical criteria		8200	410	12.9	39.4	22.1	7.3	4.4	0.4	15.1	0.57	18	8	96	140.8	4.1	104.1	9.6	63.7	431	10.1	230	287	131	55	5.8	10.1	2.66	0.88	1.51	33.72	36.39	37.97	40.44	45.33	44.86	50.79	54.69	39.77	38.86
54	87	女	13	23	probable AD with evidence of AD path inter Aβ-		5900	342	11.4	34.1	19.7	7.7	4.1	0.5	20.8	0.62	16	9	92	141	3.5	106	8.9	35.4	704	6.1	215	104	127	68	5.9	45.7	3	0.95	1.05	33.75	34.33	31.87	32.64	38.43	37.25	34.09	37.64	30.1	30.11
55	84	女	30	28	MCI-core clinical criteria inter Aβ-	amnestic-multiple	5200	369	11.7	35.9	24.1	7.3	4.3	0.7	19.1	0.61	24	16	109	137.7	5	100.9	9.1	32.2	410	8	255	125	140	84	5.4	17.9	2.6	1.25	1.04	33.99	35.67	33.22	35.22	38.68	39.42	42.07	37.77	28.97	31.06
56	87	女	29	30	MCI-core clinical criteria inter Aβ-	amnestic-multiple	6500	436	12.9	40.2	31.9	7.3	4.3	0.5	21	0.5	22	14	100	143	4.3	105	9.3	40.4	417	7.6	270	248	174	68	5.9	40.6	2.7	1.04	1.48	34.04	34.24	34.5	34.99	38.25	39.85	30.98	40.68	29.91	29.19
57	63	女		29	MCI due to AD-intermediate likelihood	amnestic-multiple	7100	463	13.8	42.3	19	7.3	4.4	1.1	12.4	0.73	22	16	92	139.9	3.7	103.3	8.8	39.1	417	7.5	216	62	124	77	5.5	17.5	2.43	1.22	0.95	34.11	33.7	36.76	35.83	43.17	42.34	53.74	47.13	38.69	34.6
58	81	女	29	30	MCI unlikely due to AD	non-amnestic-single	6900	453	13.2	40.2	24.5	7	4.4	1	20.5	0.74	19	15	96	141.7	4.1	105.9	9.8	95.4	1183	39	232	149	149	53	6	37.1	2.6	0.97	1.15	34.23	34.51	35.85	37.21	38.85	39.66	46.09	43.16	37.33	35.98
59	82	女	19	12	probable AD with evidence of AD path inter Aβ-		5900	443	13.6	40.3	19.9	7.4	4.5	0.4	17.7	0.73	22	16	109	141.2	4.1	104.1	8.8	30.6	368	10.9	218	329	113	70	6.1	33.9	2.38	0.92	0.74	34.24	33.57	32.89	30.88	35.47	36.88	39.64	43.66	30.76	28
60	87	女	8	13	probable AD with evidence of AD path inter Aβ-		4200	336	10.9	33.3	17.7	6.8	4.4	0.7	29.4	1.22	26	17	101	144.6	4.7	108.8	9.1	56.4	878	6.2	266	70	162	76	5.9	71.4	2.32	0.9	2.12	34.25	35.58	33.01	33.72	37.98	37.9	38.88	43.85	31.32	29.2
61	75	男	21	19	probable AD with evidence of AD path inter Aβ-		6600	437	14.6	43.5	23.2	7.4	4.2	0.7	18.1	1.39	31	21	200	140.4	4.2	105.2	9.1	242.4	413	12.2	196	239	82	75	7.6	77.6	2.76	0.96	1.07	34.29	34.07	32.53	31.02	39.9	39.42	44.12	44.81	31.42	28.29
62	83	男	17	22	probable AD with evidence of AD path inter Aβ-		5400	452	14.5	42.8	19.8	8.9	4.1	0.8	16.8	0.85	33	30	140	142.3	4.2	105.3	8.6	106	524	9.5	135	146	71	45	5.7	21.2	2.89	1.01	0.94	34.3	37.55	36.44	38.22	40.23	41.25	50.16	49.13	31.26	33.61
63	86	男	15	16	probable AD with evidence of AD path inter Aβ-		6900	339	10.2	31.5	28.7	7.1	2.9	0.3	31	1.67	103	81	135	141.4	4.7	110.6	8.6	31.8	588	3.4	204	96	102	71	6	65.9	1.7	0.94	8.2	34.33	33.12	33.98	34.9	43.07	44	33.68	38.34	34.23	31.83
64	79	男	29	29	Normal		5800	453	13.1	39.3	16.3	6.7	4.1	0.7	1.3	0.65	18	13	129	140	4.3	102.3	8.9	37.2	709	14.4	232	69	141	72	6.5	19.2	2.68	1	1.87	34.55	34.49	32.4	32.85	42.88	42.9	42.81	39.28	35.14	31.52
65	74	女	30	29	Normal		8900	433	13.5	39.7	25.7	7.5	4	0.3	18.7	0.55	17	16	144	140.4	4.1	104.6	9.2	54.4	592	12.8	181	70	89	73	5.7	12.3	2.37	1.01	2.75	34.62	34.38	36.44	35.94	41.17	40.33	44.72	42.01	34.34	31.34
66	86	女	27	26	Others		4100	375	11.6	36.1	14.4	6.2	3.9	0.5	19.3	0.58	24	13	118	144.3	3.8	106.3	9	39.3	870	5.1	217	66	120	77	5.4	118.2	2.74	1.05	1.7	34.62	34.09	28.97	30.02	39.7	38.14	37.66	36.48	26.13	25.39
67	68	女	26	24	probable AD with evidence of AD path inter Aβ-		6600	425	13	39.8	20.6	7.5	4.3	0.8	18.6	0.76	25	13	114	142.8	4	104.1	9.4	30.6	395	5	282	50	187	95	6.2		2.62	1	0.86	34.91	34.34	35.69	34.4	40.07	40.28	44.24	46.52	32.68	31
68	81	女	27	28	Normal		5600	415	13.4	39.2	24.3	7	3.9	0.6	11.9	0.41	19	17	178	139.5	4.9	104.5	8.9	42	418	11.5	225	107	133	70	6.5	9.1	2.77	1.26	1.28	34.97	34.18	32.49	31.86	39.73	40	39.64	41.95	31.15	31.04
69	87	女	22	24	probable AD with evidence of AD path inter Aβ-		3100	396	12.4	38.8	19.9	6.7	3.8	0.5	22.3	0.87	14	9	109	143.3	4.1	105.9	8.7	27.5	168	11.8	170	156	101	48	6.6	22.1	2.7	0.9	1.21	35.1	33.37	35.63	35.02	44.2	40.48	48.5	41.5	28.55	30.25
70	74	男	27	24	Others		4700	409	13.2	40.3	19.2	7.3	4.3	0.5	11.1	0.65	29	24	97	142.1	4.5	105	8.8	31.4	306	17.4	172	266	88	45	5.6	31.8	2.69	1.04	1.45	35.14	35.04	35.39	35.37	41.98	42.45	51.65	44.55	31.47	32.69
71	82	女	27	26	MCI due to AD-intermediate likelihood	amnestic-single	5100	401	12.2	37.9	24.3	7	4.3	0.4	13.4	0.86	29	31	92	141.5	4.5	103.7	9.4	184.7	874	6	229	135	128	64	5.4	10.3	2.19	0.92	1.87	35.25	36.58	35.82	36.78	42.38	43.63	43.68	40.7	35.58	33.99
72	82	女	29	30	Normal		4100	470	13.8	41.3	19.8	7.4	4.7	0.6	15.2	0.55	29	21	104	144.5	4.3	109.8	9.5	35.4	479	8.8	229	126	133	67	5.6	11.4	2.56	0.91	3.09	35.44	34.4	37.16	37.15	41.06	41.79	43.18	46.78	34.74	37.74
73	85	男	21	21	MCI due to AD-intermediate likelihood	amnestic-multiple	3800	503	15.4	45.4	17.8	6.6	4.2	0.7	21.9	0.64	29	36	138	141.2	4.2	108	9.2	194	557	3	189	110	102	59	5.8	14.5	2.56	1.03	1.59	35.62	31.63	34.33	29.51	44.17	42.6	46.08	42.21	30.25	30.77
74	70	女	23		MCI-core clinical criteria inter Aβ-	amnestic-multiple	4200	451	13.8	41.4	16.7	7.1	4.5	0.7	18.2	0.63	23	14	93	143	3.8	104	9.7	51.5	775	11.4	146	84	61	72	5.7	12.9	2.76	1.03	1.72	35.68	33.62	35.89	35.05	37.31	35.58	38.56	38.18	30.9	30.51
75	70	男			probable AD with evidence of AD path inter Aβ-		7600	500	16.7	48.2	18.3	6.9	4.5	1.3	12.3	0.82	29	24	122	140.4	4.2	105.4		57.1			204	227	117	51	6.5	33	2.4	0.89	1.08	35.73	36.48	39.42	38.68	39.89	39.24	42.86	44.99	35.7	38.31
76	86	女	11	21	Others		4500	381	9.8	31.2	11.8	6.6	2.4	0.5	22.6	1.07	48	28	83	136.8	3.7	107	8	20.1	423	3.8	118	124	51	28	5.4	67.9	2.23	0.97	2.67	35.73	34.82	35.34	33.87	42.29	43.52	32.15	40.3	34.29	34.4
77	84	女	25	27	Others		3900	340	11.6	34.1	5.8	7.6	2.8	1.3	8.1	0.66	46	19	186	140.3	3.8	102.2	8.4	50.9	1475	12.7	167	74	107	33	7.3	152.6	2.23	1.11	6.83	35.79	36.24	36.45	36.03	44.41	43.74	45.36	51.53	42.01	35.47
78	77	女	26	26	probable AD with evidence of AD path inter Aβ-		7800	509	14.1	45.6	24.8	6.7	4		13.3	0.54	15	9	135	143	4.1	106	8.1	52.4	472	6.2	193	185	108	51	6.1	9.7	2.8	1.17	1.25	35.81	35.23	29.74	29.48	39.93	40.77	39.1	32.38	28.73	26.98
79	82	男	17	19	Others (VD)		7400	485	14.7	44.4	20.2	7.6	3.7	0.6	23.9	1.89	23	23	134	140.4	5	107.2	9.3	47.3	354	14.4	169	197	94	32	6	26.4	2.49	0.93	3.29	36	35.28	36.91	37.22	47.39	46.13	46.97	51.73	35.21	35.95
80	67	女	29	30	Normal		5900	419	13.5	40.4	23	7.4	4.2	0.7	16.5	0.63	23	15	88	141.3	4	104.7	9.2	43.3	486	9.1	251	109	161	63	5.3	9.7	2.98	1.13	0.78	36.05	35.86	37.88	36.23	43.75	43.52	46.11	48.02	37.56	37.62
81	89	女	22	23	probable AD with evidence of AD path inter Aβ-		4800	389	11.5	35.1	23.1	7	3.6	0.7	9.7	0.64	23	12	98	142.7	3.6	104.1	8.7	32.6	2080	13.3	206	71	143	52	5.7	479.3	2.35	1.07	1.54	36.09	36.44	34.39	34.82	38.96	40.01	39.12	46.69	29.67	31.82
82	75	男			Normal		4900	448	14.2	43.9	21.7	6.6	4.2	1	17.5	0.73	23	21	76	143.8	4.4	108.1	8.7	45.3	714	8.5	161	199	92	43	5.6	6.1	2.33	0.82	1.86	36.1	37.14	39.81	40.31	41.21	42.31	48.98	44.03	36.73	36.34
83	83	男	13	17	possible AD based on clinical criteria		7400	462	13.3	42.6	28	7.4	3.7	0.3	16.9	0.7	16	14	134	140.7	4.4	105.2	8.8	48.9	664	12.4	159	109	101	47	6.2	14.4	2.74	0.94	3.68	36.23	34.53	38.75	39.91	40.56	41.16	41.73	28.86	36.36	33.43
84	81	男		26	MCI due to AD-intermediate likelihood	amnestic-multiple	8000	474	14.5	43.7	22.9	6.8	3.9	0.4	24.3	0.8	27	24	122	139.1	4.1	105	8.5	37.5	338	7	184	169	106	59	6.1	46.1	1.86	0.99	3.19	36.35	38.85	34.22	35.91	40.43	41.29	44.15	49.75	35.22	37.49
85	86	女	22	18	possible AD based on clinical criteria		4700	331	9.2	30.5	14.6	6.9	3	0.3	20.2	0.74	37	22	177	140.9	4.4	110	8	37.4	318	22.7	107	124	59	26	6.2	103.2	2.23	0.91	1.27	36.35	37.12	35.53	35.69	45.16	44.48	39.91	40.52	37.38	36.75
86	65	女	18	22	probable AD based on clinical criteria		6600	401	12.1	38.6	29.6	7.1	4	0.5	9.8	0.51	20	20	88	143	4.6	106	9.2	36.1	368	7.7	323	190	239	59	5.2	24.2	2.73	0.78	2.32	36.69	35.38	36.71	32.36	43.08	41.87	50.12	46.73	33.29	32.32
87	86	女	22	30	PPA		3500	403	12.3	38.1	17.3	7.4	4.2	0.5	19.1	0.83	19	10	156	142.4	3.9	107.8	9	33.7	201	4.2	238	151	165	46	5.6	74.1	2.32	0.98	0.62	36.82	35.13	37.75	37.06	41.68	41.92	49.67	51.43	35.26	33.85
88	74	男	27	25	MCI-core clinical criteria uninfomative	amnestic-multiple	6200	503	15.1	44.4	37.8	7.1	4	0.7	17.4	1.11	21	15	127	141.7	4.5	105.5	9.6	45.2	511	7.3	215	131	137	56	5.8		2.7	1.14	1.11	36.86	37.04	34.01	36.73	43.68	42.67	44.74	44.55	35.55	31.24
89	72	女	27	25	MCI-core clinical criteria inter Aβ-	amnestic-single	5100	433	13.3	41.1	25.7	7.2	4.3	0.7	16.5	0.67	29	17	98	142	4.1	104.6	9.8	44.9	519	8.5	256	270	160	64	6.1	24.5	2.46	0.82	1.13	36.98	36.09	39.48	38.96	48.48	48.21	49.01	54.34	41.55	41.4
90	81	女	26	23	probable AD with evidence of AD path inter Aβ-		5900	392	12.5	37	35.2	7.7	4.3	0.5	19.4	0.73	27	18	82	140.1	4.1	106.2	9.3	115.3	1115	4.4	261	71	161	80	5.5	32.7	2.5	0.83	4.18	37.03	35.81	36.7	37.4	40.98	40.77	38.65	48.13	33.14	30.27
91	83	女	23	26	probable AD with evidence of AD path inter Aβ-		4300	369	11.8	34.9	22	7	4	0.6	36.9	1.19	24	20	150	140.8	4.6	104	9.3	69.1	1821	5.8	180	72	86	72	6	16	2.59	1.11	2.1	37.07	32.64	34.28	28.76	44.81	44.25	47.05	43.42	33.64	32.63
92	78	男	11	13	probable AD with evidence of AD path inter Aβ-		5600	516	13.9	41.2	27.8	7	4.1	0.6	14.9	0.74	24	28	152	140	4.2	103.6	9.2	35.2	507	4.8	190	150	110	54	6.1	7	2.64	0.91	2.45	37.16	36.75	35.03	34.42	42.77	42.83	35.16	41.14	28.77	28.36
93	53	男	26	27	MCI due to AD-intermediate likelihood	amnestic-multiple	5000	450	14.2	41.2	23.9	6.9	4.7	0.6	11.3	0.77	21	17	102	142.2	4.3	106.4	9.4	49	695	8.8	204	145	113	71	5.5	9.5	2.61	0.91	1.54	37.42	30.59	40.61	35.46	45.03	42.84	51.21	48.99	39.23	34.75
94	75	男	24	23	MCI due to AD-intermediate likelihood	amnestic-multiple	7900	524	15.7	46.8	28.2	7.6	4.7	0.7	14.8	0.87	19	14	141	140	4.3	101.5	9.9	45.6	640	9.1	219	264	132	49	6.6	9.7	2.5	0.98	2.29	37.44	39.64	35.83	38.12	48.4	47.38	45.51	45.07	39.09	35.52
95	87	女	6	15	possible AD based on clinical criteria		6300	417	12.5	38.7	33.9	6.9	3.3	0.3	10.8	0.53	20	14	100	141.7	3.8	105.6	8.5	39.8	333	4.2	204	75	127	62	5.5	42.8	2.26	1.06	1.08	37.55	38.4	30.9	34.48	42.47	44.29	32.54	34.96	27.17	30.15
96	65	女	29	26	possible DLB		13300	443	13.4	41.8	26.9	7.3	4.2	0.4	12.7	0.53	15	12	85	142.5	4.3	105.7	9.1	60.3	801	7.9	277	137	180	72	7.1	15.7	2.8	1.18	1.3	37.59	39.17	36.49	38.04	44.82	45.5	49.82	46.62	34.03	36.76
97	85	女		26	MCI due to AD-intermediate likelihood	amnestic-multiple	5900	419	13.6	40.9	25	7	4.3	0.5	13.8	0.67	23	17	103	142.8	3.9	105.5	9.4	40.9	342	7.1	224	110	120	83	5.6		2.08	0.98	0.86	37.65	37.85	35.39	34.71	41.9	41.58	34.9	38.32	26.81	29.14
98	82	女	25	24	MCI due to AD-intermediate likelihood	amnestic-multiple	5000	391	12.4	37	94.6	7.2	4.3	0.8	12.4	0.66	25	18	91	140.3	3.9	105.9	8.9	80.2	584	204		77	153	86	5.7	69.9	1.92	0.98	1.45	37.86	38.21	35.48	36.5	45.02	44	49.14	48.36	35.72	32.22
99	77	女	29	28	Normal		3400	399	12.9	38.6	17.2	7	4	0.4	16.6	0.59	24	16	137	137.9	4.1	104.2	8.4	56.7	852	6.5	275	127	183	58	5.9	45.2	2.55	0.84	5.28	38.45	37.04	38.78	37.23	46.23	44.59	48.15	47.81	33.38	33.9
100	81	女	15	19	probable AD with evidence of AD path inter Aβ-		5500	421	12.4	38.7	27.5	7.1	4.4	0.7	15.6	0.45	20	13	129	144	3.5	105.2		47.5	521	8.4		68	141	79	6	20.2	2.36	1.05	1.94	38.84	40.02	40.58	40.02	45.17	44.81	49.09	49.08	35.08	33.78
101	87	女	25	24	MCI due to AD-intermediate likelihood	amnestic-multiple	8700	449	13.5	41.9	26	7.9	4.3	0.5	24.4	0.77	19	15	95	142.3	4.1	106.2	9.7	55.4	257	7.4	207	199	124	61	5.7	28.9	2.35	0.99	1.82	38.9	40.66	40.86	41.02	42.52	42.37	47.78	47.2	33.34	33.39
102	74	女	28	28	Normal		4400	446	13.5	41.9	16.8	8.5	4.9	0.4	19	0.4	50	59	96	141.5	4.3	105.4	10	42.4	545	5	253	248	164	61	5.6	10.8	2.96	0.81	1.12	38.98	38.82	37.86	37.65	46.42	46.1	49.25	41.2	36.96	37.66
103	83	女	25	24	Others		5300	345	11.6	34.2	20.1	7.2	4.2	0.7	13.8	0.67	25	14	115	135.8	4.4	100.5	9	43.9	2239	6.4	202	47	105	79	5.5	32.3	2.25	0.95	2.38	39.5	38.36	38.4	38.1	45.56	44.74	47.93	46.63	38.27	37.84
104	67	女	27	30	Normal		7300	473	13.9	42.1	25.9	7.9	4.8	0.7	14	0.74	39	59	182	141.8	3.8	104.9	9.5	56	382	11.6	138	85	61	57	7	5.8	2.42	1.19	1.64	39.55	39.47	41.84	41.6	49.15	48.93	50.88	60.02	40.37	43.12
105	52	男			Normal		5700	554	15.4	47.7	23	7.2	4.3	0.8	8.7	0.73	24	22	72	143	4.3	104											2.78	1.04	0.9	39.72	40.96	40.45	41.3	51.29	49.77	58.4	52.71	40.24	40.4
106	81	女	14	12	probable AD with evidence of AD path inter Aβ-		4800	375	12.5	37	18.4	6.7	4.1	1.1	21.9	0.7	26	20	158	141.7	3.8	106	8.8	50.5	459	8.2	244	67	139	81	5.8	23.5	2.51	0.9	2.32	40.03	42.01	38.15	40.18	48.87	50.05	56.17	56.96	33.97	36.04
107	73	女	13	19	probable AD with evidence of AD path inter Aβ-		22200	433	12.8	38.8	23.5	7.4	4.1	1.4	14.9	0.65	30	14	117	136.9	3.5	100.2	9.2	72.9	375	9.4	175	53	88	73	6	40.2	2	0.83	0.38	40.08	39.43	38.09	38.4	47.51	47.89	47.52	51.84	35.55	37.2
108	81	女	24	26	probable DLB		8700	381	12.3	37.4	21.4	6.9	4.3	0.6	17.2	0.74	18	13	144	145.6	3.6	106.5	9.5	207.8	3733	7.8	173	153	98	51	6	63.5	2.31	1.03	1.16	40.24	40.58	38.63	39.52	48.9	48.33	52.52	51.93	40.5	42.06
109	67	女	23	21	Others		5900	507	15.9	48.3	28.7	7.8	4.3	0.7	15.5	0.62	21	21	107	142	4	106	9.4	60.5	447	7.8	292	301	190	67	5.9	10.6	2.86	0.98	1.6	41	41.35	40.55	39.97	47.15	48.02	51.79	59.69	36.2	40.77
110	70	女	27	23	MCI unlikely due to AD	amnestic-single	4900	440	13.2	40.2	25.6	7.5	4.4	0.7	17.7	0.62	22	22	94	141.3	4.4	106	9.5	52.5	540	16.9	282	245	178	60	6.3	15.7	2.62	0.93	2.48	41.09	44.1	42.44	44.73	50.08	50.26	49.67	58.45	39.72	40.42
111	81	女	30	29	Normal		5800	397	12.9	38.6	30.6	7	4.3	0.4	15.8	0.93	20	12	133	141.8	4.2	106.1	9.2	31.5	641	8.5	242	227	147	57	5.8	30.6	2.29	0.98	0.7	41.46	43.84	41.72	40.19	46.82	47.64	43.48	43.74	35.28	37.64
112	83	女	27	26	MCI due to AD-intermediate likelihood	non-amnestic-multiple	5500	404	12.4	37.2	30	7.1	4.1	0.4	20.9	0.67	107	58	113	142	3.8	106	9.4	45.1	394	2.6	191	203	103	47	5.6	62.4	2.67	1.05	2.69	41.49	42.63	43.05	43.44	51.93	52.31	56.48	59.66	39.48	39.35
113	68	男	23	29	MCI-core clinical criteria inter Aβ-	amnestic-single	6200	583	15.6	49.9	34.8	6.9	4.4	0.4	14.4	0.81	15	19	86	144.4	4.8	105	9.3	53	444	18.5	239	186	172	39	6.1		2.41	0.86	2.49	41.91	42.89	42.65	43.77	49.03	49.56	57.41	55.34	44.66	46.08
114	90	女	11	16	probable AD with evidence of AD path inter Aβ-		6000	360	11.2	34.2	22.8	7.3	3.6	0.5	21.8	0.78	14	10	113	143.4	4.3	109.7	8.8	17.2	609	4.8	151	74	64	69	6.1	52.4	2.11	1.11	1.97	42.49	30.39	36.79	28.04	47.64	42.05	45.55	38.94	32.21	24.6
115	82	女			probable AD with evidence of AD path inter Aβ-		5800	411	12.9	39.7	22.6	9.5	4.4	1.5	21.6	0.63	26	13	104	142.4	4	105.2	9.2	40.6	588	6.9	258	61	150	86	5.4	32.4	2.71	1.04	1.82	42.74	45.57	40.47	42.38	51.78	51.61	60.31	55.25	39.75	36.46
116	89	女			probable AD with evidence of AD path inter Aβ-		5800	435	12.9	39.7	26.9	7	3.9	0.6	18.7	0.7	27	16	86	142.1	4.3	105.2	9	39.6	646	9.3	262	216	148	80	5.9	25.3	2.4	1.08	2.94	43.71	42.77	39.06	40.47	51.35	47.26	42.28	48.31	33.98	32.11
117	85	男	17	23	probable AD with evidence of AD path inter Aβ-		6500	471	14.7	44.1	17.2	7.1	3.9	1.1	18.5	0.8	20	13	99	141.2	4.1	105.7	9.3	37	385	10.5	186	93	118	48	5.6	22.9	2.28	0.75	2.04	44.39	40.55	45.3	40	51.29	50	51.31	55.88	35.7	36.81
118	51	女	26	24	MCI unlikely due to AD	amnestic-multiple	8300	539	15.2	46.8	25.3	8	4.5	0.5	10	0.55	23	33	124	140	4.2	103	9	63.3	437	4.4	223	298	149	39	7		2.13	0.92	2.31	44.44	43.04	43.41	43.89	56.31	53.96	61.43	70.08	44.8	45.27
119	50	女	29	27	Normal		13600	421	12.1	37	29.2	7.1	4.2	0.4	11.4	0.5	26	43	123	139.5	4	105.4	9.1	75.1	591	19.3	213	155	139	60	6.3	8.1	3.17	1.09	1.15	46.69	45.81	50.88	48.74	62.83	62.86	63.23	67.14	54.11	52.8
120	75	女	27	26	Normal		4800	425	13.1	38.1	24.8	8.2	4	0.5	14.3	0.64	18	16	267	140	4.2	104	9.4	40.7	608	7.8	200	335	107	55	7.3	9.9	2.66	0.94	0.76	47.65	47.33	46.58	47.13	58.02	57.42	61.63	62.18	47.08	42.43
121	88	男	24	22	probable AD with evidence of AD path inter Aβ-		4000	352	11.6	35.2	23.1	7.4	4	0.5	22.5	1.01	94	46	250	139.6	4.5	105.5	9.6		1338	14.1	249	319	175	34	8	32.5	2.37	1.06	2.2	49.37	50.18	47.83	46.39	58.88	56.22	48	44.88	40.4	38.66
122	72	女			Normal		7300	405	12.9	38.2	16.7	6.7	4	0.8	20.5	0.62	49	48	145	142.5	4	105.6	9.4	46.7	2560	11.7	178	150	99	59	5.4	10.9	2.82	1.12	1.94	49.61	51.45	50.73	50.56	59.33	60.43	66.78	61.11	50.37	51.52
